# Supplementary material for: Clorgyline Analogs Synergize with Azoles against Drug Efflux in Candida auris
Source: J Fungi (Basel). 2023 Jun 13;9(6):663. doi: 10.3390/jof9060663 (PMC10303049; doi:10.3390/jof9060663)
Supplement: Supplementary file 1 [file jof-09-00663-s001.zip]

Archive with 1 entries (1 files):
- jof-2426731-supplementary.pdf
